# Supplementary material for: If It Works, Don’t Touch It? A Cell-Based Approach to Studying 2-[18F]FDG Metabolism
Source: Pharmaceuticals (Basel). 2021 Sep 9;14(9):910. doi: 10.3390/ph14090910 (PMC8467898; doi:10.3390/ph14090910)
Supplement: Supplementary file 1 [file pharmaceuticals-14-00910-s001.zip]

Archive with 1 entries (1 files):
- pharmaceuticals-1342485-supplementary.pdf
